# Supplementary material for: Meta-Analysis of DNA Tumor-Viral Integration Site Selection Indicates a Role for Repeats, Gene Expression and Epigenetics
Source: Cancers (Basel). 2015 Nov 10;7(4):2217–35. doi: 10.3390/cancers7040887 (PMC4695887; doi:10.3390/cancers7040887)
Supplement: Supplementary file 1 [file cancers-07-00887-s001.zip]

Archive with 6 entries (5 files):
- cancers-87069-supplementary - final/
- cancers-87069-supplementary - final/File_S1.docx
- cancers-87069-supplementary - final/Table_S10_DataSources.xlsx
- cancers-87069-supplementary - final/Table_S4_ViralIntegrationSites.xlsx
- cancers-87069-supplementary - final/Table_S7_GOterms.xlsx
- cancers-87069-supplementary - final/Table_S9_HIVmotifs.xlsx
