# Supplementary material for: Meta-Analysis of DNA Tumor-Viral Integration Site Selection Indicates a Role for Repeats, Gene Expression and Epigenetics
Source: Cancers (Basel). 2015 Nov 10;7(4):2217–35. doi: 10.3390/cancers7040887 (PMC4695887; doi:10.3390/cancers7040887)
Supplement: Supplementary file 1 [file cancers-07-00887-s001.zip › cancers-87069-supplementary - final/Table_S10_DataSources.xlsx]

## Sheet: Sheet1
Category	Feature Name	Data_Type	Cell_Type	Experimental_Factors	Source	Lab	PI	GEO	DCC	File
Gene Present	CancerGene	COSMIC Cancer Gene Census			COSMIC
Gene Present	GenePresent	GENCODE
Gene Expression	GM12878Expression	RNA-seq	GM12878	Localization=cell RnaExtract=Long PolyA+ RNA	ENCODE	Affy	Gingeras	GSM758559	wgEncodeEH000146
Gene Expression	GM12878Expression	RNA-seq	GM12878	Localization=cell RnaExtract=Long PolyA+ RNA Version=V2	ENCODE	Affy	Gingeras	GSM758559	wgEncodeEH000146
Gene Expression	GM12878Expression	RNA-seq	GM12878	InsertLength=200 base pairs ReadType=2x75 Version=V2	ENCODE	Caltech	Wold	GSM958728	wgEncodeEH000122
Gene Expression	GM12878Expression	RNA-seq	GM12878	InsertLength=200 base pairs ReadType=2x75 Version=V3	ENCODE	Caltech	Wold	GSM958728	wgEncodeEH000122
Gene Expression	GM12878Expression	RNA-seq	GM12878	InsertLength=200 base pairs ReadType=2x75 Version=V4	ENCODE	Caltech	Wold	GSM958728	wgEncodeEH000122
Gene Expression	GM12878Expression	RNA-seq	GM12878	InsertLength=400 base pairs ReadType=2x75	ENCODE	Caltech	Wold	GSM591684
Gene Expression	GM12878Expression	RNA-seq	GM12878	InsertLength=400 base pairs ReadType=2x75 Version=V3	ENCODE	Caltech	Wold	GSM958742	wgEncodeEH000137
Gene Expression	GM12878Expression	RNA-seq	GM12878	InsertLength=400 base pairs ReadType=2x75 Version=V4	ENCODE	Caltech	Wold	GSM958742	wgEncodeEH000137
Gene Expression	HeLaExpression	RNA-seq	HeLa-S3	poly(A)+ RNA, 2x75	ENCODE	Caltech	Wold	GSM958735	wgEncodeEH000130
Gene Expression	HeLaExpression	RNA-seq	HeLa-S3	poly(A)+ RNA, 1x75	ENCODE	Caltech	Wold	GSM958739	wgEncodeEH000134
Gene Expression	HeLaExpression	RNA-seq	HeLa-S3	Long poly(A), 2x76	ENCODE	CSHL	Gingeras	GSM765402	wgEncodeEH000173
Gene Expression	HeLaExpression	RNA-seq	HeLa-S3	Long poly(A), 2x76, cytosol	ENCODE	CSHL	Gingeras	GSM765404	wgEncodeEH000171
Gene Expression	HeLaExpression	RNA-seq	HeLa-S3	Long poly(A), 2x76, nucleus	ENCODE	CSHL	Gingeras	GSM765403	wgEncodeEH000172
Gene Expression	HepG2Expression	RNA-seq	HepG2	Localization=cell RnaExtract=Long PolyA+ RNA	ENCODE	Affy	Gingeras	GSM758575	wgEncodeEH000160
Gene Expression	HepG2Expression	RNA-seq	HepG2	Localization=cell RnaExtract=Long PolyA+ RNA Version=V2	ENCODE	Affy	Gingeras	GSM758575	wgEncodeEH000160
Gene Expression	HepG2Expression	RNA-seq	HepG2	InsertLength=200 base pairs ReadType=2x75	ENCODE	Caltech	Wold	GSM958732	wgEncodeEH000127
Gene Expression	HepG2Expression	RNA-seq	HepG2	InsertLength=200 base pairs ReadType=2x75 Version=V3	ENCODE	Caltech	Wold	GSM958732	wgEncodeEH000127
Gene Expression	HepG2Expression	RNA-seq	HepG2	InsertLength=200 base pairs ReadType=2x75 Version=V4	ENCODE	Caltech	Wold	GSM958732	wgEncodeEH000127
Gene Expression	NHEKexpression	RNA-seq	NHEK	InsertLength=200 base pairs ReadType=2x75	ENCODE	Caltech	Wold	GSM591656
Gene Expression	NHEKexpression	RNA-seq	NHEK	InsertLength=200 base pairs ReadType=2x75	ENCODE	Caltech	Wold	GSM958736	wgEncodeEH000131
Gene Expression	NHEKexpression	RNA-seq	NHEK	Localization=cell RnaExtract=Long PolyA+ RNA	ENCODE	CSHL	Gingeras	GSM765401	wgEncodeEH000167
Gene Expression	SiHaExpression	RNA-seq	SiHa		this publication		Webster-Cyriaque
Open Chromatin	GM12878_Dnase-seq	DNase-seq	GM12878	none	ENCODE	Duke	Crawford	GSM816665	wgEncodeEH000534
Open Chromatin	GM12878_Dnase-seq	DNase-seq	GM12878	none	ENCODE	UW	Stamatoyannopoulos	GSM736620	wgEncodeEH000492
Open Chromatin	HeLa-S3_DNase-seq	DNase-seq	HeLa-S3		ENCODE	Duke	Crawford	GSM816643	wgEncodeEH000540
Open Chromatin	HeLa-S3_DNase-seq	DNase-seq	HeLa-S3		ENCODE	UW	Stamatoyannopoulos	GSM736510	wgEncodeEH000495
Open Chromatin	HepG2_DNase-seq	DNase-seq	HepG2	none	ENCODE	Duke	Crawford	GSM816662	wgEncodeEH000537
Open Chromatin	HepG2_DNase-seq	DNase-seq	HepG2	none	ENCODE	UW	Stamatoyannopoulos	GSM736639	wgEncodeEH000482
Open Chromatin	NHEK_DNase-seq	DNase-seq	NHEK	none	ENCODE	Duke	Crawford	GSM816635	wgEncodeEH000553
Open Chromatin	NHEK_DNase-seq	DNase-seq	NHEK	none	ENCODE	UW	Stamatoyannopoulos	GSM736545	wgEncodeEH000499
Open Chromatin	GM12878_FAIRE-seq	FAIRE-seq	GM12878	none	ENCODE	UNC	Lieb	GSM864360	wgEncodeEH000533
Open Chromatin	HeLa-S3_FAIRE-seq	FAIRE-seq	HeLa-S3		ENCODE	UNC	Lieb	GSM864348	wgEncodeEH000544
Open Chromatin	HepG2_FAIRE-seq	FAIRE-seq	HepG2	none	ENCODE	UNC	Lieb	GSM864354	wgEncodeEH000546
Open Chromatin	NHEK_FAIRE-seq	FAIRE-seq	NHEK	none	ENCODE	UNC	Lieb	GSM864338	wgEncodeEH000558
Histone Modification	GM12878_H2A.Z	ChIP-seq	GM12878	Antibody=H2A.Z	ENCODE	Broad	Bernstein	GSM733767	wgEncodeEH001033
Histone Modification	GM12878_H3K27ac	ChIP-seq	GM12878	Antibody=H3K27ac	ENCODE	Broad	Bernstein	GSM733771	wgEncodeEH000030
Histone Modification	GM12878_H3K27me3	ChIP-seq	GM12878	Antibody=H3K27me3	ENCODE	Broad	Bernstein	GSM733758	wgEncodeEH000031
Histone Modification	GM12878_H3K27me3	ChIP-seq	GM12878	Antibody=H3K27me3 Version=V2	ENCODE	Broad	Bernstein	GSM733758	wgEncodeEH000031
Histone Modification	GM12878_H3K36me3	ChIP-seq	GM12878	Antibody=H3K36me3	ENCODE	Broad	Bernstein	GSM733679	wgEncodeEH000032
Histone Modification	GM12878_H3K4me1	ChIP-seq	GM12878	Antibody=H3K4me1 Version=V2	ENCODE	Broad	Bernstein	GSM733772	wgEncodeEH000033
Histone Modification	GM12878_H3K4me2	ChIP-seq	GM12878	Antibody=H3K4me2	ENCODE	Broad	Bernstein	GSM733769	wgEncodeEH000034
Histone Modification	GM12878_H3K4me3	ChIP-seq	GM12878	Antibody=H3K4me3	ENCODE	Broad	Bernstein	GSM733708	wgEncodeEH000028
Histone Modification	GM12878_H3K4me3	ChIP-seq	GM12878	Antibody=H3K4me3 Version=V2	ENCODE	Broad	Bernstein	GSM733708	wgEncodeEH000028
Histone Modification	GM12878_H3K79me2	ChIP-seq	GM12878	Antibody=H3K79me2	ENCODE	Broad	Bernstein	GSM733736	wgEncodeEH001034
Histone Modification	GM12878_H3K9ac	ChIP-seq	GM12878	Antibody=H3K9ac	ENCODE	Broad	Bernstein	GSM733677	wgEncodeEH000035
Histone Modification	GM12878_H3K9me3	ChIP-seq	GM12878	Antibody=H3K9me3	ENCODE	Broad	Bernstein	GSM733664	wgEncodeEH001035
Histone Modification	GM12878_H4K20me1	ChIP-seq	GM12878	Antibody=H4K20me1	ENCODE	Broad	Bernstein	GSM733642	wgEncodeEH000036
Histone Modification	GM12878_H3K36me3	ChIP-seq	GM12878	Antibody=H3K36me3	ENCODE	UW	Stamatoyannopoulos	GSM945212	wgEncodeEH000445
Histone Modification	GM12878_H3K4me3	ChIP-seq	GM12878	Antibody=H3K4me3	ENCODE	UW	Stamatoyannopoulos	GSM945188	wgEncodeEH000395
Histone Modification	HeLa-S3_H2A.Z	ChIP-seq	HeLa-S3	Antibody=H2A.Z	ENCODE	Broad	Bernstein	GSM1003483	wgEncodeEH002395
Histone Modification	HeLa-S3_H3K27ac	ChIP-seq	HeLa-S3	Antibody=H3K27ac	ENCODE	Broad	Bernstein	GSM733684	wgEncodeEH001014
Histone Modification	HeLa-S3_H3K27me3	ChIP-seq	HeLa-S3	Antibody=H3K27me3	ENCODE	Broad	Bernstein	GSM733696	wgEncodeEH001037
Histone Modification	HeLa-S3_H3K27me3	ChIP-seq	HeLa-S3	Antibody=H3K27me3	ENCODE	UW	Stamatoyannopoulos	GSM945208	wgEncodeEH000442
Histone Modification	HeLa-S3_H3K36me3	ChIP-seq	HeLa-S3	Antibody=H3K36me3	ENCODE	Broad	Bernstein	GSM733711	wgEncodeEH001015
Histone Modification	HeLa-S3_H3K36me3	ChIP-seq	HeLa-S3	Antibody=H3K36me3	ENCODE	UW	Stamatoyannopoulos	GSM945230	wgEncodeEH000432
Histone Modification	HeLa-S3_H3K4me1	ChIP-seq	HeLa-S3	Antibody=H3K4me1	ENCODE	Broad	Bernstein	GSM798322	wgEncodeEH001750
Histone Modification	HeLa-S3_H3K4me2	ChIP-seq	HeLa-S3	Antibody=H3K4me2	ENCODE	Broad	Bernstein	GSM733734	wgEncodeEH001016
Histone Modification	HeLa-S3_H3K4me3	ChIP-seq	HeLa-S3	Antibody=H3K4me3	ENCODE	Broad	Bernstein	GSM733682	wgEncodeEH001017
Histone Modification	HeLa-S3_H3K4me3	ChIP-seq	HeLa-S3	Antibody=H3K4me3	ENCODE	UW	Stamatoyannopoulos	GSM945201	wgEncodeEH000423
Histone Modification	HeLa-S3_H3K79me2	ChIP-seq	HeLa-S3	Antibody=H3K79me2	ENCODE	Broad	Bernstein	GSM733669	wgEncodeEH001018
Histone Modification	HeLa-S3_H3K9ac	ChIP-seq	HeLa-S3	Antibody=H3K9ac	ENCODE	Broad	Bernstein	GSM733756	wgEncodeEH001019
Histone Modification	HeLa-S3_H3K9me3	ChIP-seq	HeLa-S3	Antibody=H3K9me3	ENCODE	Broad	Bernstein	GSM1003480	wgEncodeEH002396
Histone Modification	HeLa-S3_H4K20me1	ChIP-seq	HeLa-S3	Antibody=H4K20me1	ENCODE	Broad	Bernstein	GSM733689	wgEncodeEH001020
Histone Modification	HepG2_H2A.Z	ChIP-seq	HepG2	Antibody=H2A.Z	ENCODE	Broad	Bernstein	GSM733774	wgEncodeEH001022
Histone Modification	HepG2_H3K27ac	ChIP-seq	HepG2	Antibody=H3K27ac	ENCODE	Broad	Bernstein	GSM733743	wgEncodeEH000094
Histone Modification	HepG2_H3K27me3	ChIP-seq	HepG2	Antibody=H3K27me3	ENCODE	Broad	Bernstein	GSM733754	wgEncodeEH001023
Histone Modification	HepG2_H3K36me3	ChIP-seq	HepG2	Antibody=H3K36me3	ENCODE	Broad	Bernstein	GSM733685	wgEncodeEH000081
Histone Modification	HepG2_H3K4me1	ChIP-seq	HepG2	Antibody=H3K4me1	ENCODE	Broad	Bernstein	GSM798321	wgEncodeEH001749
Histone Modification	HepG2_H3K4me2	ChIP-seq	HepG2	Antibody=H3K4me2	ENCODE	Broad	Bernstein	GSM733693	wgEncodeEH000082
Histone Modification	HepG2_H3K4me3	ChIP-seq	HepG2	Antibody=H3K4me3	ENCODE	Broad	Bernstein	GSM733737	wgEncodeEH000095
Histone Modification	HepG2_H3K79me2	ChIP-seq	HepG2	Antibody=H3K79me2	ENCODE	Broad	Bernstein	GSM733641	wgEncodeEH001024
Histone Modification	HepG2_H3K9ac	ChIP-seq	HepG2	Antibody=H3K9ac	ENCODE	Broad	Bernstein	GSM733638	wgEncodeEH000083
Histone Modification	HepG2_H3K9me3	ChIP-seq	HepG2	Antibody=H3K9me3	ENCODE	Broad	Bernstein	GSM1003519	wgEncodeEH003087
Histone Modification	HepG2_H4K20me1	ChIP-seq	HepG2	Antibody=H4K20me1	ENCODE	Broad	Bernstein	GSM733694	wgEncodeEH000096
Histone Modification	HepG2_H3K27me3	ChIP-seq	HepG2	Antibody=H3K27me3	ENCODE	UW	Stamatoyannopoulos	GSM945231	wgEncodeEH000433
Histone Modification	HepG2_H3K36me3	ChIP-seq	HepG2	Antibody=H3K36me3	ENCODE	UW	Stamatoyannopoulos	GSM945211	wgEncodeEH000446
Histone Modification	NHEK_H3K27ac	ChIP-seq	NHEK	Antibody=H3K27ac	ENCODE	Broad	Bernstein	GSM733674	wgEncodeEH000064
Histone Modification	NHEK_H3K27me3	ChIP-seq	NHEK	Antibody=H3K27me3	ENCODE	UW	Stamatoyannopoulos	GSM945300	wgEncodeEH000436
Histone Modification	NHEK_H3K27me3	ChIP-seq	NHEK	Antibody=H3K27me3	ENCODE	Broad	Bernstein	GSM733701	wgEncodeEH000065
Histone Modification	NHEK_H3K36me3	ChIP-seq	NHEK	Antibody=H3K36me3	ENCODE	Broad	Bernstein	GSM733726	wgEncodeEH000066
Histone Modification	NHEK_H3K4me1	ChIP-seq	NHEK	Antibody=H3K4me1	ENCODE	Broad	Bernstein	GSM733698	wgEncodeEH000062
Histone Modification	NHEK_H3K4me2	ChIP-seq	NHEK	Antibody=H3K4me2	ENCODE	Broad	Bernstein	GSM733686	wgEncodeEH000067
Histone Modification	NHEK_H3K4me3	ChIP-seq	NHEK	Antibody=H3K4me3	ENCODE	Broad	Bernstein	GSM733720	wgEncodeEH000068
Histone Modification	NHEK_H3K79me2	ChIP-seq	NHEK	Antibody=H3K79me2	ENCODE	Broad	Bernstein	GSM1003527	wgEncodeEH002420
Histone Modification	NHEK_H3K9ac	ChIP-seq	NHEK	Antibody=H3K9ac	ENCODE	Broad	Bernstein	GSM733665	wgEncodeEH000069
Histone Modification	NHEK_H3K9me1	ChIP-seq	NHEK	Antibody=H3K9me1	ENCODE	Broad	Bernstein	GSM733655	wgEncodeEH000070
Histone Modification	NHEK_H3K9me3	ChIP-seq	NHEK	Antibody=H3K9me3	ENCODE	Broad	Bernstein	GSM1003528	wgEncodeEH002421
Histone Modification	NHEK_H4K20me1	ChIP-seq	NHEK	Antibody=H4K20me1	ENCODE	Broad	Bernstein	GSM733728	wgEncodeEH000071
DNA Methylation	GM12878_MethylRRBS	MethylRRBS	GM12878		http://hgdownload.cse.ucsc.edu/goldenPath/hg19/encodeDCC/wgEncodeHaibMethylRrbs/	HudsonAlpha	Myers	GSM683927	wgEncodeEH001355	wgEncodeHaibMethylRrbsGm12878HaibSitesRep1.bed.gz;wgEncodeHaibMethylRrbsGm12878HaibSitesRep2.bed.gz
DNA Methylation	HeLa-S3_MethylRRBS	MethylRRBS	HeLa-S3		http://hgdownload.cse.ucsc.edu/goldenPath/hg19/encodeDCC/wgEncodeHaibMethylRrbs/	HudsonAlpha	Myers	GSM683926	wgEncodeEH001363	wgEncodeHaibMethylRrbsHelas3HaibSitesRep1.bed.gz;wgEncodeHaibMethylRrbsHelas3HaibSitesRep2.bed.gz
DNA Methylation	HepG2_MethylRRBS	MethylRRBS	HepG2		http://hgdownload.cse.ucsc.edu/goldenPath/hg19/encodeDCC/wgEncodeHaibMethylRrbs/	HudsonAlpha	Myers	GSM1048457	wgEncodeEH001349	wgEncodeHaibMethylRrbsHepg2HaibSitesRep1.bed.gz,wgEncodeHaibMethylRrbsHepg2HaibSitesRep2.bed.gz
TFBS and Protein Binding	GM12878_CTCF	ChIP-seq	GM12878	Antibody=CTCF	ENCODE	Broad	Bernstein	GSM733752	wgEncodeEH000029
TFBS and Protein Binding	GM12878_EZH2	ChIP-seq	GM12878	Antibody=EZH2_(39875)	ENCODE	Broad	Bernstein	GSM1003498	wgEncodeEH002411
TFBS and Protein Binding	GM12878_IKZF1	ChIP-seq	GM12878	Antibody=IKZF1_(IkN)_(UCLA) Control=Standard Control	ENCODE	USC	Farnham	GSM935442	wgEncodeEH002811
TFBS and Protein Binding	GM12878_TR4	ChIP-seq	GM12878	Antibody=TR4 Control=Standard Control	ENCODE	USC	Farnham	GSM935480	wgEncodeEH000697
TFBS and Protein Binding	GM12878_YY1	ChIP-seq	GM12878	Antibody=YY1 Control=Standard Control	ENCODE	USC	Farnham	GSM935482	wgEncodeEH000695
TFBS and Protein Binding	GM12878_ZNF274	ChIP-seq	GM12878	Antibody=ZNF274 Control=Standard Control	ENCODE	USC	Farnham	GSM935349	wgEncodeEH001756
TFBS and Protein Binding	GM12878_c-Myc	ChIP-seq	GM12878	Antibody=c-Myc	ENCODE	UT-A	Iyer	GSM822290	wgEncodeEH000547
TFBS and Protein Binding	GM12878_CTCF	ChIP-seq	GM12878	Antibody=CTCF	ENCODE	UT-A	Iyer	GSM822312	wgEncodeEH000532
TFBS and Protein Binding	GM12878_Pol2	ChIP-seq	GM12878	Antibody=Pol2	ENCODE	UT-A	Iyer	GSM822270	wgEncodeEH000592
TFBS and Protein Binding	GM12878_ATF2	ChIP-seq	GM12878	Antibody=ATF2_(SC-81188) Protocol=ChIP AMpure XP	ENCODE	HudsonAlpha	Myers	GSM1010780	wgEncodeEH002306
TFBS and Protein Binding	GM12878_ATF3	ChIP-seq	GM12878	Antibody=ATF3 Protocol=PCR 1-round	ENCODE	HudsonAlpha	Myers	GSM803508	wgEncodeEH001562
TFBS and Protein Binding	GM12878_BATF	ChIP-seq	GM12878	Antibody=BATF Protocol=PCR 1-round	ENCODE	HudsonAlpha	Myers	GSM803538	wgEncodeEH001479
TFBS and Protein Binding	GM12878_BCL11A	ChIP-seq	GM12878	Antibody=BCL11A Protocol=PCR 1-round	ENCODE	HudsonAlpha	Myers	GSM803388	wgEncodeEH001486
TFBS and Protein Binding	GM12878_BCL3	ChIP-seq	GM12878	Antibody=BCL3 Protocol=biorupter, PCR 1-round	ENCODE	HudsonAlpha	Myers	GSM803342	wgEncodeEH001658
TFBS and Protein Binding	GM12878_BCLAF1	ChIP-seq	GM12878	Antibody=BCLAF1_(SC-101388) Protocol=biorupter, PCR 1-round	ENCODE	HudsonAlpha	Myers	GSM803509	wgEncodeEH001563
TFBS and Protein Binding	GM12878_CEBPB	ChIP-seq	GM12878	Antibody=CEBPB_(SC-150) Protocol=ChIP AMpure XP	ENCODE	HudsonAlpha	Myers	GSM1010850	wgEncodeEH003212
TFBS and Protein Binding	GM12878_CREB1	ChIP-seq	GM12878	Antibody=CREB1_(SC-240) Protocol=ChIP AMpure XP	ENCODE	HudsonAlpha	Myers	GSM1010760	wgEncodeEH003275
TFBS and Protein Binding	GM12878_EBF1	ChIP-seq	GM12878	Antibody=EBF1_(SC-137065) Protocol=PCR 1-round	ENCODE	HudsonAlpha	Myers	GSM803386	wgEncodeEH001480
TFBS and Protein Binding	GM12878_Egr-1	ChIP-seq	GM12878	Antibody=Egr-1 Protocol=PCR 2-round	ENCODE	HudsonAlpha	Myers	GSM1010730	wgEncodeEH002328
TFBS and Protein Binding	GM12878_Egr-1	ChIP-seq	GM12878	Antibody=Egr-1 Protocol=biorupter, PCR 1-round	ENCODE	HudsonAlpha	Myers	GSM803434	wgEncodeEH001632
TFBS and Protein Binding	GM12878_ELF1	ChIP-seq	GM12878	Antibody=ELF1_(SC-631) Protocol=biorupter, PCR 1-round	ENCODE	HudsonAlpha	Myers	GSM803496	wgEncodeEH001617
TFBS and Protein Binding	GM12878_ETS1	ChIP-seq	GM12878	Antibody=ETS1 Protocol=PCR 1-round	ENCODE	HudsonAlpha	Myers	GSM803510	wgEncodeEH001564
TFBS and Protein Binding	GM12878_ETS1	ChIP-seq	GM12878	Antibody=ETS1 Protocol=PCR 1-round Version=V2	ENCODE	HudsonAlpha	Myers	GSM803510	wgEncodeEH001564
TFBS and Protein Binding	GM12878_FOXM1	ChIP-seq	GM12878	Antibody=FOXM1_(SC-502) Protocol=ChIP AMpure XP	ENCODE	HudsonAlpha	Myers	GSM1010731	wgEncodeEH002529
TFBS and Protein Binding	GM12878_GABP	ChIP-seq	GM12878	Antibody=GABP Protocol=PCR 2-round	ENCODE	HudsonAlpha	Myers	GSM803356	wgEncodeEH001462
TFBS and Protein Binding	GM12878_IRF4	ChIP-seq	GM12878	Antibody=IRF4_(SC-6059) Protocol=PCR 1-round	ENCODE	HudsonAlpha	Myers	GSM803390	wgEncodeEH001484
TFBS and Protein Binding	GM12878_MEF2A	ChIP-seq	GM12878	Antibody=MEF2A Protocol=PCR 1-round	ENCODE	HudsonAlpha	Myers	GSM803511	wgEncodeEH001565
TFBS and Protein Binding	GM12878_MEF2C	ChIP-seq	GM12878	Antibody=MEF2C_(SC-13268) Protocol=biorupter, PCR 1-round	ENCODE	HudsonAlpha	Myers	GSM803420	wgEncodeEH001648
TFBS and Protein Binding	GM12878_MTA3	ChIP-seq	GM12878	Antibody=MTA3_(SC-81325) Protocol=ChIP AMpure XP	ENCODE	HudsonAlpha	Myers	GSM1010729	wgEncodeEH002329
TFBS and Protein Binding	GM12878_NFATC1	ChIP-seq	GM12878	Antibody=NFATC1_(SC-17834) Protocol=ChIP AMpure XP	ENCODE	HudsonAlpha	Myers	GSM1010779	wgEncodeEH002307
TFBS and Protein Binding	GM12878_NFIC	ChIP-seq	GM12878	Antibody=NFIC_(SC-81335) Protocol=ChIP AMpure XP	ENCODE	HudsonAlpha	Myers	GSM1010881	wgEncodeEH002343
TFBS and Protein Binding	GM12878_NRSF	ChIP-seq	GM12878	Antibody=NRSF Protocol=PCR 1-round	ENCODE	HudsonAlpha	Myers	GSM1010744	wgEncodeEH002314
TFBS and Protein Binding	GM12878_NRSF	ChIP-seq	GM12878	Antibody=NRSF Protocol=PCR 2-round	ENCODE	HudsonAlpha	Myers	GSM803349	wgEncodeEH001465
TFBS and Protein Binding	GM12878_p300	ChIP-seq	GM12878	Antibody=p300 Protocol=PCR 1-round	ENCODE	HudsonAlpha	Myers	GSM803387	wgEncodeEH001487
TFBS and Protein Binding	GM12878_PAX5-C20	ChIP-seq	GM12878	Antibody=PAX5-C20 Protocol=PCR 1-round	ENCODE	HudsonAlpha	Myers	GSM803391	wgEncodeEH001489
TFBS and Protein Binding	GM12878_PAX5-N19	ChIP-seq	GM12878	Antibody=PAX5-N19 Protocol=PCR 1-round	ENCODE	HudsonAlpha	Myers	GSM803362	wgEncodeEH001495
TFBS and Protein Binding	GM12878_Pbx3	ChIP-seq	GM12878	Antibody=Pbx3 Protocol=PCR 1-round	ENCODE	HudsonAlpha	Myers	GSM803532	wgEncodeEH001477
TFBS and Protein Binding	GM12878_PML	ChIP-seq	GM12878	Antibody=PML_(SC-71910) Protocol=ChIP AMpure XP	ENCODE	HudsonAlpha	Myers	GSM1010771	wgEncodeEH002308
TFBS and Protein Binding	GM12878_Pol2	ChIP-seq	GM12878	Antibody=Pol2 Protocol=PCR 2-round	ENCODE	HudsonAlpha	Myers	GSM803355	wgEncodeEH001463
TFBS and Protein Binding	GM12878_Pol2-4H8	ChIP-seq	GM12878	Antibody=Pol2-4H8 Protocol=PCR 1-round	ENCODE	HudsonAlpha	Myers	GSM803485	wgEncodeEH001517
TFBS and Protein Binding	GM12878_POU2F2	ChIP-seq	GM12878	Antibody=POU2F2 Protocol=PCR 1-round	ENCODE	HudsonAlpha	Myers	GSM803534	wgEncodeEH001475
TFBS and Protein Binding	GM12878_PU.1	ChIP-seq	GM12878	Antibody=PU.1 Protocol=PCR 1-round	ENCODE	HudsonAlpha	Myers	GSM803531	wgEncodeEH001476
TFBS and Protein Binding	GM12878_PU.1	ChIP-seq	GM12878	Antibody=PU.1 Protocol=PCR 1-round Version=V2	ENCODE	HudsonAlpha	Myers	GSM803531	wgEncodeEH001476
TFBS and Protein Binding	GM12878_Rad21	ChIP-seq	GM12878	Antibody=Rad21 Protocol=biorupter, PCR 1-round	ENCODE	HudsonAlpha	Myers	GSM803416	wgEncodeEH001640
TFBS and Protein Binding	GM12878_RevXlinkChromatin	ChIP-seq	GM12878	Antibody=RevXlinkChromatin Protocol=PCR 1-round	ENCODE	HudsonAlpha	Myers	GSM803351	wgEncodeEH001467
TFBS and Protein Binding	GM12878_RevXlinkChromatin	ChIP-seq	GM12878	Antibody=RevXlinkChromatin Protocol=PCR 2-round	ENCODE	HudsonAlpha	Myers	GSM803346	wgEncodeEH001469
TFBS and Protein Binding	GM12878_RevXlinkChromatin	ChIP-seq	GM12878	Antibody=RevXlinkChromatin Protocol=biorupter, PCR 1-round	ENCODE	HudsonAlpha	Myers	GSM803436	wgEncodeEH001634
TFBS and Protein Binding	GM12878_RevXlinkChromatin	ChIP-seq	GM12878	Antibody=RevXlinkChromatin Protocol=sonicator, PCR 1-round	ENCODE	HudsonAlpha	Myers	GSM803413	wgEncodeEH001647
TFBS and Protein Binding	GM12878_RUNX3	ChIP-seq	GM12878	Antibody=RUNX3_(SC-101553) Protocol=ChIP AMpure XP	ENCODE	HudsonAlpha	Myers	GSM1010893	wgEncodeEH002330
TFBS and Protein Binding	GM12878_RXRA	ChIP-seq	GM12878	Antibody=RXRA Protocol=PCR 1-round	ENCODE	HudsonAlpha	Myers	GSM803341	wgEncodeEH001541
TFBS and Protein Binding	GM12878_SIX5	ChIP-seq	GM12878	Antibody=SIX5 Protocol=PCR 1-round	ENCODE	HudsonAlpha	Myers	GSM803338	wgEncodeEH001542
TFBS and Protein Binding	GM12878_SP1	ChIP-seq	GM12878	Antibody=SP1 Protocol=PCR 1-round	ENCODE	HudsonAlpha	Myers	GSM803363	wgEncodeEH001496
TFBS and Protein Binding	GM12878_SP1	ChIP-seq	GM12878	Antibody=SP1 Protocol=PCR 1-round Version=V3	ENCODE	HudsonAlpha	Myers	GSM803363	wgEncodeEH001496
TFBS and Protein Binding	GM12878_SRF	ChIP-seq	GM12878	Antibody=SRF Protocol=PCR 2-round	ENCODE	HudsonAlpha	Myers	GSM803350	wgEncodeEH001464
TFBS and Protein Binding	GM12878_SRF	ChIP-seq	GM12878	Antibody=SRF Protocol=biorupter, PCR 1-round	ENCODE	HudsonAlpha	Myers	GSM803477	wgEncodeEH001624
TFBS and Protein Binding	GM12878_TAF1	ChIP-seq	GM12878	Antibody=TAF1 Protocol=PCR 1-round	ENCODE	HudsonAlpha	Myers	GSM803537	wgEncodeEH001478
TFBS and Protein Binding	GM12878_TCF12	ChIP-seq	GM12878	Antibody=TCF12 Protocol=PCR 1-round	ENCODE	HudsonAlpha	Myers	GSM803389	wgEncodeEH001485
TFBS and Protein Binding	GM12878_TCF3	ChIP-seq	GM12878	Antibody=TCF3_(SC-349) Protocol=PCR 1-round	ENCODE	HudsonAlpha	Myers	GSM1010745	wgEncodeEH002315
TFBS and Protein Binding	GM12878_USF-1	ChIP-seq	GM12878	Antibody=USF-1 Protocol=PCR 2-round	ENCODE	HudsonAlpha	Myers	GSM803347	wgEncodeEH001468
TFBS and Protein Binding	GM12878_YY1	ChIP-seq	GM12878	Antibody=YY1_(SC-281) Protocol=PCR 1-round	ENCODE	HudsonAlpha	Myers	GSM803406	wgEncodeEH001657
TFBS and Protein Binding	GM12878_ZBTB33	ChIP-seq	GM12878	Antibody=ZBTB33 Protocol=PCR 1-round	ENCODE	HudsonAlpha	Myers	GSM803392	wgEncodeEH001488
TFBS and Protein Binding	GM12878_ZEB1	ChIP-seq	GM12878	Antibody=ZEB1_(SC-25388) Protocol=sonicator, PCR 1-round	ENCODE	HudsonAlpha	Myers	GSM803411	wgEncodeEH001645
TFBS and Protein Binding	GM12878_BHLHE40	ChIP-seq	GM12878	Antibody=BHLHE40_(NB100-1800) Control=IgG-mus	ENCODE	Stanford	Snyder	GSM935430	wgEncodeEH002025
TFBS and Protein Binding	GM12878_CDP	ChIP-seq	GM12878	Antibody=CDP_(sc-6327) Control=IgG-mus	ENCODE	Stanford	Snyder	GSM1003604	wgEncodeEH003386
TFBS and Protein Binding	GM12878_CHD1	ChIP-seq	GM12878	Antibody=CHD1_(A301-218A) Control=IgG-mus	ENCODE	Stanford	Snyder	GSM935301	wgEncodeEH002823
TFBS and Protein Binding	GM12878_CHD2	ChIP-seq	GM12878	Antibody=CHD2_(AB68301) Control=IgG-mus	ENCODE	Stanford	Snyder	GSM935378	wgEncodeEH001831
TFBS and Protein Binding	GM12878_COREST	ChIP-seq	GM12878	Antibody=COREST_(sc-30189) Control=IgG-mus	ENCODE	Stanford	Snyder	GSM935583	wgEncodeEH002841
TFBS and Protein Binding	GM12878_E2F4	ChIP-seq	GM12878	Antibody=E2F4 Control=IgG-mus	ENCODE	Stanford	Snyder	GSM935330	wgEncodeEH002867
TFBS and Protein Binding	GM12878_EBF1	ChIP-seq	GM12878	Antibody=EBF1_(SC-137065) Control=Standard Control	ENCODE	Stanford	Snyder	GSM935375	wgEncodeEH001832
TFBS and Protein Binding	GM12878_ELK1	ChIP-seq	GM12878	Antibody=ELK1_(1277-1) Control=IgG-mus	ENCODE	Stanford	Snyder	GSM935345	wgEncodeEH002851
TFBS and Protein Binding	GM12878_IRF3	ChIP-seq	GM12878	Antibody=IRF3 Control=IgG-mus	ENCODE	Stanford	Snyder	GSM935651	wgEncodeEH001809
TFBS and Protein Binding	GM12878_JunD	ChIP-seq	GM12878	Antibody=JunD Control=Standard Control	ENCODE	Yale	Snyder	GSM935541	wgEncodeEH000639
TFBS and Protein Binding	GM12878_MafK	ChIP-seq	GM12878	Antibody=MafK_(ab50322) Control=IgG-mus	ENCODE	Stanford	Snyder	GSM1003616	wgEncodeEH003361
TFBS and Protein Binding	GM12878_Max	ChIP-seq	GM12878	Antibody=Max Control=IgG-mus	ENCODE	Stanford	Snyder	GSM935518	wgEncodeEH002806
TFBS and Protein Binding	GM12878_MAZ	ChIP-seq	GM12878	Antibody=MAZ_(ab85725) Control=IgG-mus	ENCODE	Stanford	Snyder	GSM935283	wgEncodeEH002852
TFBS and Protein Binding	GM12878_Mxi1	ChIP-seq	GM12878	Antibody=Mxi1_(AF4185) Control=IgG-mus	ENCODE	Stanford	Snyder	GSM935431	wgEncodeEH002026
TFBS and Protein Binding	GM12878_NF-E2	ChIP-seq	GM12878	Antibody=NF-E2_(SC-22827) Control=Standard Control	ENCODE	Stanford	Snyder	GSM935652	wgEncodeEH001808
TFBS and Protein Binding	GM12878_Nrf1	ChIP-seq	GM12878	Antibody=Nrf1 Control=IgG-mus	ENCODE	Stanford	Snyder	GSM935309	wgEncodeEH001846
TFBS and Protein Binding	GM12878_p300	ChIP-seq	GM12878	Antibody=p300_(SC-584) Control=IgG-mus	ENCODE	Stanford	Snyder	GSM935559	wgEncodeEH001813
TFBS and Protein Binding	GM12878_p300	ChIP-seq	GM12878	Antibody=p300_(SC-584) Control=Standard Control	ENCODE	Stanford	Snyder	GSM935562	wgEncodeEH002037
TFBS and Protein Binding	GM12878_Pol2	ChIP-seq	GM12878	Antibody=Pol2 Control=IgG-mus	ENCODE	Stanford	Snyder	GSM935386	wgEncodeEH000708
TFBS and Protein Binding	GM12878_Pol2	ChIP-seq	GM12878	Antibody=Pol2 Control=Standard Control	ENCODE	Yale	Snyder	GSM935412	wgEncodeEH000626
TFBS and Protein Binding	GM12878_Pol3	ChIP-seq	GM12878	Antibody=Pol3 Control=Standard Control	ENCODE	Yale	Snyder	GSM935316	wgEncodeEH000645
TFBS and Protein Binding	GM12878_RFX5	ChIP-seq	GM12878	Antibody=RFX5_(200-401-194) Control=IgG-mus	ENCODE	Stanford	Snyder	GSM935556	wgEncodeEH001810
TFBS and Protein Binding	GM12878_SIN3A	ChIP-seq	GM12878	Antibody=SIN3A_(NB600-1263) Control=IgG-mus	ENCODE	Stanford	Snyder	GSM935331	wgEncodeEH002868
TFBS and Protein Binding	GM12878_SMC3	ChIP-seq	GM12878	Antibody=SMC3_(ab9263) Control=IgG-mus	ENCODE	Stanford	Snyder	GSM935376	wgEncodeEH001833
TFBS and Protein Binding	GM12878_SREBP1	ChIP-seq	GM12878	Antibody=SREBP1 Control=IgG-rab	ENCODE	Stanford	Snyder	GSM1003617	wgEncodeEH003362
TFBS and Protein Binding	GM12878_SREBP2	ChIP-seq	GM12878	Antibody=SREBP2 Control=IgG-rab	ENCODE	Stanford	Snyder	GSM1003603	wgEncodeEH003363
TFBS and Protein Binding	GM12878_STAT1	ChIP-seq	GM12878	Antibody=STAT1 Control=Standard Control	ENCODE	Stanford	Snyder	GSM935612	wgEncodeEH001852
TFBS and Protein Binding	GM12878_STAT3	ChIP-seq	GM12878	Antibody=STAT3 Control=IgG-mus	ENCODE	Stanford	Snyder	GSM935557	wgEncodeEH001811
TFBS and Protein Binding	GM12878_TBLR1	ChIP-seq	GM12878	Antibody=TBLR1_(ab24550) Control=IgG-mus	ENCODE	Stanford	Snyder	GSM935653	wgEncodeEH002853
TFBS and Protein Binding	GM12878_TBP	ChIP-seq	GM12878	Antibody=TBP Control=IgG-mus	ENCODE	Stanford	Snyder	GSM935277	wgEncodeEH001798
TFBS and Protein Binding	GM12878_USF2	ChIP-seq	GM12878	Antibody=USF2 Control=IgG-mus	ENCODE	Stanford	Snyder	GSM935558	wgEncodeEH001812
TFBS and Protein Binding	GM12878_WHIP	ChIP-seq	GM12878	Antibody=WHIP Control=IgG-mus	ENCODE	Stanford	Snyder	GSM935492	wgEncodeEH001787
TFBS and Protein Binding	GM12878_CTCF	ChIP-seq	GM12878	Antibody=CTCF	ENCODE	UW	Stamatoyannopoulos	GSM749704	wgEncodeEH000394
TFBS and Protein Binding	GM12878_GCN5	ChIP-seq	GM12878	Antibody=GCN5 Control=Standard Control	ENCODE	Harvard	Struhl	GSM935415	wgEncodeEH001874
TFBS and Protein Binding	GM12878_NF-YB	ChIP-seq	GM12878	Antibody=NF-YB Control=IgG-mus	ENCODE	Harvard	Struhl	GSM935507	wgEncodeEH002065
TFBS and Protein Binding	GM12878_SPT20	ChIP-seq	GM12878	Antibody=SPT20 Control=Standard Control	ENCODE	Harvard	Struhl	GSM935417	wgEncodeEH001873
TFBS and Protein Binding	HeLa-S3_AP-2alpha	ChIP-seq	HeLa-S3	Antibody=AP-2alpha Control=Standard Control	ENCODE	USC	Farnham	GSM935367	wgEncodeEH000685
TFBS and Protein Binding	HeLa-S3_AP-2gamma	ChIP-seq	HeLa-S3	Antibody=AP-2gamma Control=Standard Control	ENCODE	USC	Farnham	GSM935370	wgEncodeEH000686
TFBS and Protein Binding	HeLa-S3_Brg1	ChIP-seq	HeLa-S3	Antibody=Brg1 Control=IgG-mus	ENCODE	Yale	Snyder	GSM935511	wgEncodeEH000781
TFBS and Protein Binding	HeLa-S3_BDP1	ChIP-seq	HeLa-S3	Antibody=BDP1 Control=Standard Control	ENCODE	Harvard	Struhl	GSM935486	wgEncodeEH000763
TFBS and Protein Binding	HeLa-S3_BRF1	ChIP-seq	HeLa-S3	Antibody=BRF1 Control=Standard Control	ENCODE	Harvard	Struhl	GSM935582	wgEncodeEH000764
TFBS and Protein Binding	HeLa-S3_CEBPB	ChIP-seq	HeLa-S3	Antibody=CEBPB Control=IgG-rab	ENCODE	Stanford	Snyder	GSM935553	wgEncodeEH001815
TFBS and Protein Binding	HeLa-S3_c-Fos	ChIP-seq	HeLa-S3	Antibody=c-Fos Control=Standard Control	ENCODE	Yale	Snyder	GSM935317	wgEncodeEH000647
TFBS and Protein Binding	HeLa-S3_CHD2	ChIP-seq	HeLa-S3	Antibody=CHD2_(AB68301) Control=IgG-rab	ENCODE	Stanford	Snyder	GSM935432	wgEncodeEH002027
TFBS and Protein Binding	HeLa-S3_c-Jun	ChIP-seq	HeLa-S3	Antibody=c-Jun Control=IgG-rab	ENCODE	Stanford	Snyder	GSM935341	wgEncodeEH000746
TFBS and Protein Binding	HeLa-S3_c-Myc	ChIP-seq	HeLa-S3	Antibody=c-Myc	ENCODE	UT-A	Iyer	GSM822286	wgEncodeEH000542
TFBS and Protein Binding	HeLa-S3_c-Myc	ChIP-seq	HeLa-S3	Antibody=c-Myc Control=Standard Control	ENCODE	Yale	Snyder	GSM935320	wgEncodeEH000648
TFBS and Protein Binding	HeLa-S3_COREST	ChIP-seq	HeLa-S3	Antibody=COREST_(sc-30189) Control=IgG-rab	ENCODE	Stanford	Snyder	GSM935578	wgEncodeEH002844
TFBS and Protein Binding	HeLa-S3_CTCF	ChIP-seq	HeLa-S3	Antibody=CTCF	ENCODE	Broad	Bernstein	GSM733785	wgEncodeEH001012
TFBS and Protein Binding	HeLa-S3_CTCF	ChIP-seq	HeLa-S3	Antibody=CTCF	ENCODE	UT-A	Iyer	GSM822285	wgEncodeEH000541
TFBS and Protein Binding	HeLa-S3_CTCF	ChIP-seq	HeLa-S3	Antibody=CTCF	ENCODE	UW	Stamatoyannopoulos	GSM749739	wgEncodeEH000398
TFBS and Protein Binding	HeLa-S3_E2F6	ChIP-seq	HeLa-S3	Antibody=E2F6 Control=Standard Control	ENCODE	USC	Farnham	GSM935476	wgEncodeEH000692
TFBS and Protein Binding	HeLa-S3_ELK1	ChIP-seq	HeLa-S3	Antibody=ELK1_(1277-1) Control=IgG-rab	ENCODE	Stanford	Snyder	GSM935326	wgEncodeEH002864
TFBS and Protein Binding	HeLa-S3_ELK4	ChIP-seq	HeLa-S3	Antibody=ELK4 Control=UCDavis Input Control	ENCODE	USC	Farnham	GSM935351	wgEncodeEH001753
TFBS and Protein Binding	HeLa-S3_GABP	ChIP-seq	HeLa-S3	Antibody=GABP Protocol=PCR 1-round	ENCODE	HudsonAlpha	Myers	GSM803454	wgEncodeEH001504
TFBS and Protein Binding	HeLa-S3_GTF2F1	ChIP-seq	HeLa-S3	Antibody=GTF2F1_(AB28179) Control=IgG-rab	ENCODE	Stanford	Snyder	GSM935554	wgEncodeEH001816
TFBS and Protein Binding	HeLa-S3_HA-E2F1	ChIP-seq	HeLa-S3	Antibody=HA-E2F1 Control=Standard Control	ENCODE	USC	Farnham	GSM935366	wgEncodeEH000688
TFBS and Protein Binding	HeLa-S3_IRF3	ChIP-seq	HeLa-S3	Antibody=IRF3 Control=IgG-rab	ENCODE	Stanford	Snyder	GSM935570	wgEncodeEH001788
TFBS and Protein Binding	HeLa-S3_JunD	ChIP-seq	HeLa-S3	Antibody=JunD Control=IgG-rab	ENCODE	Stanford	Snyder	GSM935328	wgEncodeEH000745
TFBS and Protein Binding	HeLa-S3_MafK	ChIP-seq	HeLa-S3	Antibody=MafK_(ab50322) Control=IgG-rab	ENCODE	Stanford	Snyder	GSM935290	wgEncodeEH002856
TFBS and Protein Binding	HeLa-S3_Max	ChIP-seq	HeLa-S3	Antibody=Max Control=Standard Control	ENCODE	Yale	Snyder	GSM935318	wgEncodeEH000646
TFBS and Protein Binding	HeLa-S3_NF-YB	ChIP-seq	HeLa-S3	Antibody=NF-YB Control=IgG-rab	ENCODE	Harvard	Struhl	GSM935408	wgEncodeEH002067
TFBS and Protein Binding	HeLa-S3_NRSF	ChIP-seq	HeLa-S3	Antibody=NRSF Protocol=PCR 1-round	ENCODE	HudsonAlpha	Myers	GSM803478	wgEncodeEH001629
TFBS and Protein Binding	HeLa-S3_p300	ChIP-seq	HeLa-S3	Antibody=p300_(SC-584) Control=IgG-rab	ENCODE	Stanford	Snyder	GSM935500	wgEncodeEH001820
TFBS and Protein Binding	HeLa-S3_Pol2	ChIP-seq	HeLa-S3	Antibody=Pol2	ENCODE	UT-A	Iyer	GSM822273	wgEncodeEH000597
TFBS and Protein Binding	HeLa-S3_Pol2	ChIP-seq	HeLa-S3	Antibody=Pol2 Control=Standard Control	ENCODE	Yale	Snyder	GSM935395	wgEncodeEH000613
TFBS and Protein Binding	HeLa-S3_Pol2	ChIP-seq	HeLa-S3	Antibody=Pol2 Protocol=PCR 1-round	ENCODE	HudsonAlpha	Myers	GSM803533	wgEncodeEH001474
TFBS and Protein Binding	HeLa-S3_Pol2(b)	ChIP-seq	HeLa-S3	Antibody=Pol2(b)	ENCODE	Broad	Bernstein	GSM733759	wgEncodeEH001021
TFBS and Protein Binding	HeLa-S3_Pol2(phosphoS2)	ChIP-seq	HeLa-S3	Antibody=Pol2(phosphoS2) Control=IgG-rab	ENCODE	Stanford	Snyder	GSM935383	wgEncodeEH001838
TFBS and Protein Binding	HeLa-S3_Rad21	ChIP-seq	HeLa-S3	Antibody=Rad21 Control=IgG-rab	ENCODE	Stanford	Snyder	GSM935571	wgEncodeEH001789
TFBS and Protein Binding	HeLa-S3_RevXlinkChromatin	ChIP-seq	HeLa-S3	Antibody=RevXlinkChromatin Protocol=PCR 1-round	ENCODE	HudsonAlpha	Myers	GSM803479	wgEncodeEH001628
TFBS and Protein Binding	HeLa-S3_RFX5	ChIP-seq	HeLa-S3	Antibody=RFX5_(200-401-194) Control=IgG-rab	ENCODE	Stanford	Snyder	GSM935560	wgEncodeEH001818
TFBS and Protein Binding	HeLa-S3_RPC155	ChIP-seq	HeLa-S3	Antibody=RPC155 Control=Standard Control	ENCODE	Harvard	Struhl	GSM935489	wgEncodeEH000766
TFBS and Protein Binding	HeLa-S3_SMC3	ChIP-seq	HeLa-S3	Antibody=SMC3_(ab9263) Control=IgG-rab	ENCODE	Stanford	Snyder	GSM935384	wgEncodeEH001839
TFBS and Protein Binding	HeLa-S3_SPT20	ChIP-seq	HeLa-S3	Antibody=SPT20 Control=Standard Control	ENCODE	Stanford	Snyder	GSM935615	wgEncodeEH001855
TFBS and Protein Binding	HeLa-S3_STAT1	ChIP-seq	HeLa-S3	Antibody=STAT1 Control=Standard Control	ENCODE	Yale	Snyder	GSM935360	wgEncodeEH000614
TFBS and Protein Binding	HeLa-S3_TAF1	ChIP-seq	HeLa-S3	Antibody=TAF1 Protocol=PCR 1-round	ENCODE	HudsonAlpha	Myers	GSM803455	wgEncodeEH001505
TFBS and Protein Binding	HeLa-S3_TCF7L2	ChIP-seq	HeLa-S3	Antibody=TCF7L2_C9B9_(2565) Control=UCDavis Input Control	ENCODE	USC	Farnham	GSM935625	wgEncodeEH002813
TFBS and Protein Binding	HeLa-S3_TR4	ChIP-seq	HeLa-S3	Antibody=TR4 Control=Standard Control	ENCODE	USC	Farnham	GSM935369	wgEncodeEH000687
TFBS and Protein Binding	HeLa-S3_ZNF274	ChIP-seq	HeLa-S3	Antibody=ZNF274 Control=UCDavis Input Control	ENCODE	USC	Farnham	GSM935459	wgEncodeEH001763
TFBS and Protein Binding	HeLa-S3_ZZZ3	ChIP-seq	HeLa-S3	Antibody=ZZZ3 Control=Standard Control	ENCODE	Harvard	Struhl	GSM935416	wgEncodeEH001872
TFBS and Protein Binding	HepG2_CTCF	ChIP-seq	HepG2	Antibody=CTCF	ENCODE	Broad	Bernstein	GSM733645	wgEncodeEH000080
TFBS and Protein Binding	HepG2_EZH2	ChIP-seq	HepG2	Antibody=EZH2_(39875)	ENCODE	Broad	Bernstein	GSM1003487	wgEncodeEH002416
TFBS and Protein Binding	HepG2_TCF7L2	ChIP-seq	HepG2	Antibody=TCF7L2 Control=UCDavis Input Control	ENCODE	USC	Farnham	GSM782122	wgEncodeEH001780
TFBS and Protein Binding	HepG2_TR4	ChIP-seq	HepG2	Antibody=TR4 Control=UCDavis Input Control	ENCODE	USC	Farnham	GSM935596	wgEncodeEH000675
TFBS and Protein Binding	HepG2_ZNF274	ChIP-seq	HepG2	Antibody=ZNF274 Control=UCDavis Input Control	ENCODE	USC	Farnham	GSM935350	wgEncodeEH001755
TFBS and Protein Binding	HepG2_c-Myc	ChIP-seq	HepG2	Antibody=c-Myc	ENCODE	UT-A	Iyer	GSM822291	wgEncodeEH000545
TFBS and Protein Binding	HepG2_CTCF	ChIP-seq	HepG2	Antibody=CTCF	ENCODE	UT-A	Iyer	GSM822287	wgEncodeEH000543
TFBS and Protein Binding	HepG2_Pol2	ChIP-seq	HepG2	Antibody=Pol2	ENCODE	UT-A	Iyer	GSM822284	wgEncodeEH000554
TFBS and Protein Binding	HepG2_ATF3	ChIP-seq	HepG2	Antibody=ATF3 Protocol=biorupter, PCR 1-round	ENCODE	HudsonAlpha	Myers	GSM803503	wgEncodeEH001568
TFBS and Protein Binding	HepG2_BHLHE40	ChIP-seq	HepG2	Antibody=BHLHE40 Protocol=biorupter, PCR 1-round	ENCODE	HudsonAlpha	Myers	GSM803483	wgEncodeEH001515
TFBS and Protein Binding	HepG2_CEBPB	ChIP-seq	HepG2	Antibody=CEBPB_(SC-150) Protocol=biorupter, PCR 1-round	ENCODE	HudsonAlpha	Myers	GSM1010778	wgEncodeEH002304
TFBS and Protein Binding	HepG2_CEBPD	ChIP-seq	HepG2	Antibody=CEBPD_(SC-636) Protocol=biorupter, PCR 1-round	ENCODE	HudsonAlpha	Myers	GSM1010777	wgEncodeEH002305
TFBS and Protein Binding	HepG2_CREB1	ChIP-seq	HepG2	Antibody=CREB1_(SC-240) Protocol=ChIP AMpure XP	ENCODE	HudsonAlpha	Myers	GSM1010808	wgEncodeEH003312
TFBS and Protein Binding	HepG2_CTCF	ChIP-seq	HepG2	Antibody=CTCF_(SC-5916) Protocol=biorupter, PCR 1-round	ENCODE	HudsonAlpha	Myers	GSM803486	wgEncodeEH001516
TFBS and Protein Binding	HepG2_ELF1	ChIP-seq	HepG2	Antibody=ELF1_(SC-631) Protocol=biorupter, PCR 1-round	ENCODE	HudsonAlpha	Myers	GSM803415	wgEncodeEH001641
TFBS and Protein Binding	HepG2_FOSL2	ChIP-seq	HepG2	Antibody=FOSL2 Protocol=biorupter, PCR 1-round	ENCODE	HudsonAlpha	Myers	GSM803451	wgEncodeEH001501
TFBS and Protein Binding	HepG2_FOXA1	ChIP-seq	HepG2	Antibody=FOXA1_(SC-101058) Protocol=biorupter, PCR 1-round	ENCODE	HudsonAlpha	Myers	GSM803432	wgEncodeEH001630
TFBS and Protein Binding	HepG2_FOXA1	ChIP-seq	HepG2	Antibody=FOXA1_(SC-6553) Protocol=biorupter, PCR 1-round	ENCODE	HudsonAlpha	Myers	GSM803461	wgEncodeEH001594
TFBS and Protein Binding	HepG2_FOXA2	ChIP-seq	HepG2	Antibody=FOXA2_(SC-6554) Protocol=biorupter, PCR 1-round	ENCODE	HudsonAlpha	Myers	GSM803403	wgEncodeEH001650
TFBS and Protein Binding	HepG2_GABP	ChIP-seq	HepG2	Antibody=GABP Protocol=PCR 2-round	ENCODE	HudsonAlpha	Myers	GSM803343	wgEncodeEH001548
TFBS and Protein Binding	HepG2_HDAC2	ChIP-seq	HepG2	Antibody=HDAC2_(SC-6296) Protocol=biorupter, PCR 1-round	ENCODE	HudsonAlpha	Myers	GSM803493	wgEncodeEH001618
TFBS and Protein Binding	HepG2_HEY1	ChIP-seq	HepG2	Antibody=HEY1 Protocol=biorupter, PCR 1-round	ENCODE	HudsonAlpha	Myers	GSM803448	wgEncodeEH001502
TFBS and Protein Binding	HepG2_HNF4A	ChIP-seq	HepG2	Antibody=HNF4A_(SC-8987) Protocol=biorupter, PCR 1-round	ENCODE	HudsonAlpha	Myers	GSM803460	wgEncodeEH001595
TFBS and Protein Binding	HepG2_HNF4G	ChIP-seq	HepG2	Antibody=HNF4G_(SC-6558) Protocol=biorupter, PCR 1-round	ENCODE	HudsonAlpha	Myers	GSM803404	wgEncodeEH001651
TFBS and Protein Binding	HepG2_JunD	ChIP-seq	HepG2	Antibody=JunD Protocol=PCR 1-round	ENCODE	HudsonAlpha	Myers	GSM803500	wgEncodeEH001470
TFBS and Protein Binding	HepG2_MYBL2	ChIP-seq	HepG2	Antibody=MYBL2_(SC-81192) Protocol=ChIP AMpure XP	ENCODE	HudsonAlpha	Myers	GSM1010876	wgEncodeEH002344
TFBS and Protein Binding	HepG2_NFIC	ChIP-seq	HepG2	Antibody=NFIC_(SC-81335) Protocol=ChIP AMpure XP	ENCODE	HudsonAlpha	Myers	GSM1010741	wgEncodeEH002319
TFBS and Protein Binding	HepG2_NR2F2	ChIP-seq	HepG2	Antibody=NR2F2_(SC-271940) Protocol=ChIP AMpure XP	ENCODE	HudsonAlpha	Myers	GSM1010810	wgEncodeEH003314
TFBS and Protein Binding	HepG2_NRSF	ChIP-seq	HepG2	Antibody=NRSF Protocol=PCR 2-round	ENCODE	HudsonAlpha	Myers	GSM803344	wgEncodeEH001549
TFBS and Protein Binding	HepG2_NRSF	ChIP-seq	HepG2	Antibody=NRSF Protocol=biorupter, PCR 1-round	ENCODE	HudsonAlpha	Myers	GSM1010784	wgEncodeEH002263
TFBS and Protein Binding	HepG2_p300	ChIP-seq	HepG2	Antibody=p300 Protocol=biorupter, PCR 1-round	ENCODE	HudsonAlpha	Myers	GSM803499	wgEncodeEH001612
TFBS and Protein Binding	HepG2_Pol2	ChIP-seq	HepG2	Antibody=Pol2 Protocol=PCR 2-round	ENCODE	HudsonAlpha	Myers	GSM803368	wgEncodeEH001550
TFBS and Protein Binding	HepG2_Pol2-4H8	ChIP-seq	HepG2	Antibody=Pol2-4H8 Protocol=sonicator, PCR 1-round	ENCODE	HudsonAlpha	Myers	GSM1010821	wgEncodeEH002278
TFBS and Protein Binding	HepG2_Rad21	ChIP-seq	HepG2	Antibody=Rad21 Protocol=biorupter, PCR 1-round	ENCODE	HudsonAlpha	Myers	GSM803517	wgEncodeEH001608
TFBS and Protein Binding	HepG2_RXRA	ChIP-seq	HepG2	Antibody=RXRA Protocol=PCR 1-round	ENCODE	HudsonAlpha	Myers	GSM803452	wgEncodeEH001506
TFBS and Protein Binding	HepG2_Sin3Ak-20	ChIP-seq	HepG2	Antibody=Sin3Ak-20 Protocol=PCR 1-round	ENCODE	HudsonAlpha	Myers	GSM803530	wgEncodeEH001471
TFBS and Protein Binding	HepG2_SP1	ChIP-seq	HepG2	Antibody=SP1 Protocol=PCR 1-round	ENCODE	HudsonAlpha	Myers	GSM803507	wgEncodeEH001561
TFBS and Protein Binding	HepG2_SP2	ChIP-seq	HepG2	Antibody=SP2_(SC-643) Protocol=ChIP AMpure XP	ENCODE	HudsonAlpha	Myers	GSM1010787	wgEncodeEH002264
TFBS and Protein Binding	HepG2_SRF	ChIP-seq	HepG2	Antibody=SRF Protocol=biorupter, PCR 1-round	ENCODE	HudsonAlpha	Myers	GSM803502	wgEncodeEH001611
TFBS and Protein Binding	HepG2_TAF1	ChIP-seq	HepG2	Antibody=TAF1 Protocol=PCR 2-round	ENCODE	HudsonAlpha	Myers	GSM803367	wgEncodeEH001551
TFBS and Protein Binding	HepG2_TCF12	ChIP-seq	HepG2	Antibody=TCF12 Protocol=PCR 1-round	ENCODE	HudsonAlpha	Myers	GSM803336	wgEncodeEH001544
TFBS and Protein Binding	HepG2_TEAD4	ChIP-seq	HepG2	Antibody=TEAD4_(SC-101184) Protocol=ChIP AMpure XP	ENCODE	HudsonAlpha	Myers	GSM1010875	wgEncodeEH002345
TFBS and Protein Binding	HepG2_USF-1	ChIP-seq	HepG2	Antibody=USF-1 Protocol=PCR 1-round	ENCODE	HudsonAlpha	Myers	GSM803527	wgEncodeEH001472
TFBS and Protein Binding	HepG2_YY1	ChIP-seq	HepG2	Antibody=YY1_(SC-281) Protocol=biorupter, PCR 1-round	ENCODE	HudsonAlpha	Myers	GSM803381	wgEncodeEH001661
TFBS and Protein Binding	HepG2_ZBTB33	ChIP-seq	HepG2	Antibody=ZBTB33 Protocol=PCR 1-round	ENCODE	HudsonAlpha	Myers	GSM803449	wgEncodeEH001503
TFBS and Protein Binding	HepG2_ZBTB33	ChIP-seq	HepG2	Antibody=ZBTB33 Protocol=biorupter, PCR 1-round	ENCODE	HudsonAlpha	Myers	GSM803418	wgEncodeEH001642
TFBS and Protein Binding	HepG2_ZBTB7A	ChIP-seq	HepG2	Antibody=ZBTB7A_(SC-34508) Protocol=biorupter, PCR 1-round	ENCODE	HudsonAlpha	Myers	GSM1010831	wgEncodeEH002296
TFBS and Protein Binding	HepG2_ARID3A	ChIP-seq	HepG2	Antibody=ARID3A_(NB100-279) Control=IgG-rab	ENCODE	Stanford	Snyder	GSM935275	wgEncodeEH002858
TFBS and Protein Binding	HepG2_BRCA1	ChIP-seq	HepG2	Antibody=BHLHE40_(NB100-1800) Control=IgG-rab	ENCODE	Stanford	Snyder	GSM935566	wgEncodeEH002032
TFBS and Protein Binding	HepG2_CEBPB	ChIP-seq	HepG2	Antibody=BRCA1_(A300-000A) Control=IgG-rab	ENCODE	Stanford	Snyder	GSM935609	wgEncodeEH001859
TFBS and Protein Binding	HepG2_CEBPB	ChIP-seq	HepG2	Antibody=CEBPB Control=IgG-rab	ENCODE	Stanford	Snyder	GSM935493	wgEncodeEH001829
TFBS and Protein Binding	HepG2_CEBPB	ChIP-seq	HepG2	Antibody=CEBPB Control=Standard Control	ENCODE	Stanford	Snyder	GSM935622	wgEncodeEH000750
TFBS and Protein Binding	HepG2_CHD2	ChIP-seq	HepG2	Antibody=CHD2_(AB68301) Control=IgG-rab	ENCODE	Stanford	Snyder	GSM935307	wgEncodeEH001840
TFBS and Protein Binding	HepG2_c-Jun	ChIP-seq	HepG2	Antibody=c-Jun Control=IgG-rab	ENCODE	Stanford	Snyder	GSM935364	wgEncodeEH001794
TFBS and Protein Binding	HepG2_GRp20	ChIP-seq	HepG2	Antibody=GRp20 Control=Standard Control	ENCODE	Stanford	Snyder	GSM935620	wgEncodeEH000752
TFBS and Protein Binding	HepG2_HSF1	ChIP-seq	HepG2	Antibody=HSF1 Control=Standard Control	ENCODE	Stanford	Snyder	GSM935626	wgEncodeEH000754
TFBS and Protein Binding	HepG2_IRF3	ChIP-seq	HepG2	Antibody=IRF3 Control=IgG-rab	ENCODE	Stanford	Snyder	GSM935650	wgEncodeEH001800
TFBS and Protein Binding	HepG2_JunD	ChIP-seq	HepG2	Antibody=JunD Control=IgG-rab	ENCODE	Stanford	Snyder	GSM935649	wgEncodeEH001801
TFBS and Protein Binding	HepG2_MafF	ChIP-seq	HepG2	Antibody=MafF_(M8194) Control=IgG-rab	ENCODE	Stanford	Snyder	GSM935306	wgEncodeEH001841
TFBS and Protein Binding	HepG2_Max	ChIP-seq	HepG2	Antibody=Max Control=IgG-rab	ENCODE	Stanford	Snyder	GSM935406	wgEncodeEH002796
TFBS and Protein Binding	HepG2_Mxi1	ChIP-seq	HepG2	Antibody=Mxi1_(AF4185) Control=Standard Control	ENCODE	Stanford	Snyder	GSM935437	wgEncodeEH002029
TFBS and Protein Binding	HepG2_p300	ChIP-seq	HepG2	Antibody=p300_(SC-584) Control=IgG-rab	ENCODE	Stanford	Snyder	GSM935545	wgEncodeEH001862
TFBS and Protein Binding	HepG2_PGC1A	ChIP-seq	HepG2	Antibody=PGC1A Control=Standard Control	ENCODE	Stanford	Snyder	GSM935623	wgEncodeEH000757
TFBS and Protein Binding	HepG2_Pol2	ChIP-seq	HepG2	Antibody=Pol2 Control=IgG-rab	ENCODE	Stanford	Snyder	GSM935603	wgEncodeEH001792
TFBS and Protein Binding	HepG2_Pol2	ChIP-seq	HepG2	Antibody=Pol2 Control=Standard Control	ENCODE	Yale	Snyder	GSM935312	wgEncodeEH000641
TFBS and Protein Binding	HepG2_Pol2(phosphoS2)	ChIP-seq	HepG2	Antibody=Pol2(phosphoS2) Control=IgG-rab	ENCODE	Stanford	Snyder	GSM935543	wgEncodeEH001860
TFBS and Protein Binding	HepG2_Rad21	ChIP-seq	HepG2	Antibody=Rad21 Control=IgG-rab	ENCODE	Stanford	Snyder	GSM935647	wgEncodeEH001803
TFBS and Protein Binding	HepG2_SREBP1	ChIP-seq	HepG2	Antibody=SREBP1 Control=Standard Control	ENCODE	Stanford	Snyder	GSM935627	wgEncodeEH000759
TFBS and Protein Binding	HepG2_SREBP1	ChIP-seq	HepG2	Antibody=SREBP1 Control=Standard Control	ENCODE	Yale	Snyder	GSM935315	wgEncodeEH000642
TFBS and Protein Binding	HepG2_SREBP2	ChIP-seq	HepG2	Antibody=SREBP2 Control=Standard Control	ENCODE	Yale	Snyder	GSM935314	wgEncodeEH000643
TFBS and Protein Binding	HepG2_CTCF	ChIP-seq	HepG2	Antibody=CTCF	ENCODE	UW	Stamatoyannopoulos	GSM749683	wgEncodeEH000401
TFBS and Protein Binding	NHEK_CTCF	ChIP-seq	NHEK	Antibody=CTCF	ENCODE	Broad	Bernstein	GSM733636	wgEncodeEH000063
TFBS and Protein Binding	NHEK_CTCF	ChIP-seq	NHEK	Antibody=CTCF	ENCODE	UW	Stamatoyannopoulos	GSM749707	wgEncodeEH000406
TFBS and Protein Binding	NHEK_CTCF	ChIP-seq	NHEK	Antibody=CTCF	ENCODE	UT-A	Iyer	GSM822271	wgEncodeEH000559
TFBS and Protein Binding	NHEK_EZH2	ChIP-seq	NHEK	Antibody=EZH2_(39875)	ENCODE	Broad	Bernstein	GSM1003489	wgEncodeEH002418
TFBS and Protein Binding	NHEK_Pol2(b)	ChIP-seq	NHEK	Antibody=Pol2(b)	ENCODE	Broad	Bernstein	GSM733671	wgEncodeEH000073
Chromatin Segmentation	GM12878_CTCFseg	Segmentation Combined	GM12878		http://ftp.ebi.ac.uk/pub/databases/ensembl/encode/integration_data_jan2011/byDataType/segmentations/jan2011/Combined_7_state/	UW	Noble			chromhmm.segway.gm12878.comb11.concord4.bed.gz
Chromatin Segmentation	GM12878_E	Segmentation Combined	GM12878		http://ftp.ebi.ac.uk/pub/databases/ensembl/encode/integration_data_jan2011/byDataType/segmentations/jan2011/Combined_7_state/	UW	Noble			chromhmm.segway.gm12878.comb11.concord4.bed.gz
Chromatin Segmentation	GM12878_PF	Segmentation Combined	GM12878		http://ftp.ebi.ac.uk/pub/databases/ensembl/encode/integration_data_jan2011/byDataType/segmentations/jan2011/Combined_7_state/	UW	Noble			chromhmm.segway.gm12878.comb11.concord4.bed.gz
Chromatin Segmentation	GM12878_R	Segmentation Combined	GM12878		http://ftp.ebi.ac.uk/pub/databases/ensembl/encode/integration_data_jan2011/byDataType/segmentations/jan2011/Combined_7_state/	UW	Noble			chromhmm.segway.gm12878.comb11.concord4.bed.gz
Chromatin Segmentation	GM12878_T	Segmentation Combined	GM12878		http://ftp.ebi.ac.uk/pub/databases/ensembl/encode/integration_data_jan2011/byDataType/segmentations/jan2011/Combined_7_state/	UW	Noble			chromhmm.segway.gm12878.comb11.concord4.bed.gz
Chromatin Segmentation	GM12878_TSS	Segmentation Combined	GM12878		http://ftp.ebi.ac.uk/pub/databases/ensembl/encode/integration_data_jan2011/byDataType/segmentations/jan2011/Combined_7_state/	UW	Noble			chromhmm.segway.gm12878.comb11.concord4.bed.gz
Chromatin Segmentation	GM12878_WE	Segmentation Combined	GM12878		http://ftp.ebi.ac.uk/pub/databases/ensembl/encode/integration_data_jan2011/byDataType/segmentations/jan2011/Combined_7_state/	UW	Noble			chromhmm.segway.gm12878.comb11.concord4.bed.gz
Chromatin Segmentation	HeLa-S3_CTCFseg	Segmentation Combined	HeLa-S3		http://ftp.ebi.ac.uk/pub/databases/ensembl/encode/integration_data_jan2011/byDataType/segmentations/jan2011/Combined_7_state/	UW	Noble			chromhmm.segway.helas3.comb11.concord4.bed.gz
Chromatin Segmentation	HeLa-S3_E	Segmentation Combined	HeLa-S3		http://ftp.ebi.ac.uk/pub/databases/ensembl/encode/integration_data_jan2011/byDataType/segmentations/jan2011/Combined_7_state/	UW	Noble			chromhmm.segway.helas3.comb11.concord4.bed.gz
Chromatin Segmentation	HeLa-S3_PF	Segmentation Combined	HeLa-S3		http://ftp.ebi.ac.uk/pub/databases/ensembl/encode/integration_data_jan2011/byDataType/segmentations/jan2011/Combined_7_state/	UW	Noble			chromhmm.segway.helas3.comb11.concord4.bed.gz
Chromatin Segmentation	HeLa-S3_R	Segmentation Combined	HeLa-S3		http://ftp.ebi.ac.uk/pub/databases/ensembl/encode/integration_data_jan2011/byDataType/segmentations/jan2011/Combined_7_state/	UW	Noble			chromhmm.segway.helas3.comb11.concord4.bed.gz
Chromatin Segmentation	HeLa-S3_T	Segmentation Combined	HeLa-S3		http://ftp.ebi.ac.uk/pub/databases/ensembl/encode/integration_data_jan2011/byDataType/segmentations/jan2011/Combined_7_state/	UW	Noble			chromhmm.segway.helas3.comb11.concord4.bed.gz
Chromatin Segmentation	HeLa-S3_TSS	Segmentation Combined	HeLa-S3		http://ftp.ebi.ac.uk/pub/databases/ensembl/encode/integration_data_jan2011/byDataType/segmentations/jan2011/Combined_7_state/	UW	Noble			chromhmm.segway.helas3.comb11.concord4.bed.gz
Chromatin Segmentation	HeLa-S3_WE	Segmentation Combined	HeLa-S3		http://ftp.ebi.ac.uk/pub/databases/ensembl/encode/integration_data_jan2011/byDataType/segmentations/jan2011/Combined_7_state/	UW	Noble			chromhmm.segway.helas3.comb11.concord4.bed.gz
Chromatin Segmentation	HepG2_CTCFseg	Segmentation Combined	HepG2		http://ftp.ebi.ac.uk/pub/databases/ensembl/encode/integration_data_jan2011/byDataType/segmentations/jan2011/Combined_7_state/	UW	Noble			chromhmm.segway.hepg2.comb11.concord4.bed.gz
Chromatin Segmentation	HepG2_E	Segmentation Combined	HepG2		http://ftp.ebi.ac.uk/pub/databases/ensembl/encode/integration_data_jan2011/byDataType/segmentations/jan2011/Combined_7_state/	UW	Noble			chromhmm.segway.hepg2.comb11.concord4.bed.gz
Chromatin Segmentation	HepG2_PF	Segmentation Combined	HepG2		http://ftp.ebi.ac.uk/pub/databases/ensembl/encode/integration_data_jan2011/byDataType/segmentations/jan2011/Combined_7_state/	UW	Noble			chromhmm.segway.hepg2.comb11.concord4.bed.gz
Chromatin Segmentation	HepG2_R	Segmentation Combined	HepG2		http://ftp.ebi.ac.uk/pub/databases/ensembl/encode/integration_data_jan2011/byDataType/segmentations/jan2011/Combined_7_state/	UW	Noble			chromhmm.segway.hepg2.comb11.concord4.bed.gz
Chromatin Segmentation	HepG2_T	Segmentation Combined	HepG2		http://ftp.ebi.ac.uk/pub/databases/ensembl/encode/integration_data_jan2011/byDataType/segmentations/jan2011/Combined_7_state/	UW	Noble			chromhmm.segway.hepg2.comb11.concord4.bed.gz
Chromatin Segmentation	HepG2_TSS	Segmentation Combined	HepG2		http://ftp.ebi.ac.uk/pub/databases/ensembl/encode/integration_data_jan2011/byDataType/segmentations/jan2011/Combined_7_state/	UW	Noble			chromhmm.segway.hepg2.comb11.concord4.bed.gz
Chromatin Segmentation	HepG2_WE	Segmentation Combined	HepG2		http://ftp.ebi.ac.uk/pub/databases/ensembl/encode/integration_data_jan2011/byDataType/segmentations/jan2011/Combined_7_state/	UW	Noble			chromhmm.segway.hepg2.comb11.concord4.bed.gz
Repeats	DNA	Repeat Masker			UCSC					http://hgdownload.cse.ucsc.edu/goldenPath/hg19/database/rmsk.txt.gz
Repeats	LINE	Repeat Masker			UCSC					http://hgdownload.cse.ucsc.edu/goldenPath/hg19/database/rmsk.txt.gz
Repeats	Low_complexity	Repeat Masker			UCSC					http://hgdownload.cse.ucsc.edu/goldenPath/hg19/database/rmsk.txt.gz
Repeats	LTR	Repeat Masker			UCSC					http://hgdownload.cse.ucsc.edu/goldenPath/hg19/database/rmsk.txt.gz
Repeats	Other	Repeat Masker			UCSC					http://hgdownload.cse.ucsc.edu/goldenPath/hg19/database/rmsk.txt.gz
Repeats	RC	Repeat Masker			UCSC					http://hgdownload.cse.ucsc.edu/goldenPath/hg19/database/rmsk.txt.gz
Repeats	RNA	Repeat Masker			UCSC					http://hgdownload.cse.ucsc.edu/goldenPath/hg19/database/rmsk.txt.gz
Repeats	rRNA	Repeat Masker			UCSC					http://hgdownload.cse.ucsc.edu/goldenPath/hg19/database/rmsk.txt.gz
Repeats	Satellite	Repeat Masker			UCSC					http://hgdownload.cse.ucsc.edu/goldenPath/hg19/database/rmsk.txt.gz
Repeats	scRNA	Repeat Masker			UCSC					http://hgdownload.cse.ucsc.edu/goldenPath/hg19/database/rmsk.txt.gz
Repeats	Simple_repeat	Repeat Masker			UCSC					http://hgdownload.cse.ucsc.edu/goldenPath/hg19/database/rmsk.txt.gz
Repeats	SINE	Repeat Masker			UCSC					http://hgdownload.cse.ucsc.edu/goldenPath/hg19/database/rmsk.txt.gz
Repeats	snRNA	Repeat Masker			UCSC					http://hgdownload.cse.ucsc.edu/goldenPath/hg19/database/rmsk.txt.gz
Repeats	srpRNA	Repeat Masker			UCSC					http://hgdownload.cse.ucsc.edu/goldenPath/hg19/database/rmsk.txt.gz
Repeats	tRNA	Repeat Masker			UCSC					http://hgdownload.cse.ucsc.edu/goldenPath/hg19/database/rmsk.txt.gz
Repeats	Unknown	Repeat Masker			UCSC					http://hgdownload.cse.ucsc.edu/goldenPath/hg19/database/rmsk.txt.gz
