# Supplementary material for: Meta-Analysis of DNA Tumor-Viral Integration Site Selection Indicates a Role for Repeats, Gene Expression and Epigenetics
Source: Cancers (Basel). 2015 Nov 10;7(4):2217–35. doi: 10.3390/cancers7040887 (PMC4695887; doi:10.3390/cancers7040887)
Supplement: Supplementary file 1 [file cancers-07-00887-s001.zip › cancers-87069-supplementary - final/Table_S7_GOterms.xlsx]

## Sheet: HIV_10000
GOid	GOname	Bonferroni	Virus	WindowSize (+/- bp)
GO:0030216	keratinocyte differentiation	0.00567925	HPV	100
GO:0031424	keratinization	9.32307e-05	HPV	100
GO:0030216	keratinocyte differentiation	0.00571558	HPV	500
GO:0031424	keratinization	9.36422e-05	HPV	500
GO:0030216	keratinocyte differentiation	0.00571558	HPV	1000
GO:0031424	keratinization	9.36422e-05	HPV	1000
GO:0030216	keratinocyte differentiation	0.00665749	HPV	10000
GO:0031424	keratinization	0.00010406	HPV	10000
GO:0071294	cellular response to zinc ion	0.0223054	HBV	10000
GO:0007186	G-protein coupled receptor signaling pathway	1.91007e-09	MCPyV	100
GO:0007608	sensory perception of smell	2.16044e-07	MCPyV	100
GO:0009593	detection of chemical stimulus	0.00658227	MCPyV	100
GO:0050906	detection of stimulus involved in sensory perception	0.0135685	MCPyV	100
GO:0050907	detection of chemical stimulus involved in sensory perception	0.00631578	MCPyV	100
GO:0050911	detection of chemical stimulus involved in sensory perception of smell	7.80202e-08	MCPyV	100
GO:0007186	G-protein coupled receptor signaling pathway	1.91007e-09	MCPyV	500
GO:0007608	sensory perception of smell	2.16044e-07	MCPyV	500
GO:0009593	detection of chemical stimulus	0.00658227	MCPyV	500
GO:0050906	detection of stimulus involved in sensory perception	0.0135685	MCPyV	500
GO:0050907	detection of chemical stimulus involved in sensory perception	0.00631578	MCPyV	500
GO:0050911	detection of chemical stimulus involved in sensory perception of smell	7.80202e-08	MCPyV	500
GO:0007186	G-protein coupled receptor signaling pathway	1.91007e-09	MCPyV	1000
GO:0007608	sensory perception of smell	2.16044e-07	MCPyV	1000
GO:0009593	detection of chemical stimulus	0.00658227	MCPyV	1000
GO:0050906	detection of stimulus involved in sensory perception	0.0135685	MCPyV	1000
GO:0050907	detection of chemical stimulus involved in sensory perception	0.00631578	MCPyV	1000
GO:0050911	detection of chemical stimulus involved in sensory perception of smell	7.80202e-08	MCPyV	1000
GO:0007186	G-protein coupled receptor signaling pathway	2.07717e-09	MCPyV	10000
GO:0007608	sensory perception of smell	2.20718e-07	MCPyV	10000
GO:0009593	detection of chemical stimulus	0.00670121	MCPyV	10000
GO:0050906	detection of stimulus involved in sensory perception	0.0138098	MCPyV	10000
GO:0050907	detection of chemical stimulus involved in sensory perception	0.00641344	MCPyV	10000
GO:0050911	detection of chemical stimulus involved in sensory perception of smell	7.93957e-08	MCPyV	10000
GO:0000075	cell cycle checkpoint	9.1732e-06	HIV	10000
GO:0000082	G1/S transition of mitotic cell cycle	0.000770133	HIV	10000
GO:0000184	nuclear-transcribed mRNA catabolic process, nonsense-mediated decay	0.0387569	HIV	10000
GO:0000209	protein polyubiquitination	0.000176031	HIV	10000
GO:0000278	mitotic cell cycle	5.98065e-21	HIV	10000
GO:0000280		1.49665e-10	HIV	10000
GO:0000375	RNA splicing, via transesterification reactions	2.6205e-10	HIV	10000
GO:0000377		9.06088e-10	HIV	10000
GO:0000398	mRNA splicing, via spliceosome	9.06088e-10	HIV	10000
GO:0000956	nuclear-transcribed mRNA catabolic process	0.00982	HIV	10000
GO:0006139	nucleobase-containing compound metabolic process	1.65572e-39	HIV	10000
GO:0006259	DNA metabolic process	1.35421e-20	HIV	10000
GO:0006260	DNA replication	7.31433e-07	HIV	10000
GO:0006261	DNA-dependent DNA replication	0.00184055	HIV	10000
GO:0006281	DNA repair	1.95713e-14	HIV	10000
GO:0006289	nucleotide-excision repair	0.00723371	HIV	10000
GO:0006302	double-strand break repair	0.0220634	HIV	10000
GO:0006310	DNA recombination	4.06674e-06	HIV	10000
GO:0006323	DNA packaging	0.00106331	HIV	10000
GO:0006325	chromatin organization	2.38859e-12	HIV	10000
GO:0006333	chromatin assembly or disassembly	0.000525143	HIV	10000
GO:0006351	transcription, DNA-templated	0.00398408	HIV	10000
GO:0006364	rRNA processing	0.00880583	HIV	10000
GO:0006396	RNA processing	7.10176e-20	HIV	10000
GO:0006397	mRNA processing	1.48708e-09	HIV	10000
GO:0006401	RNA catabolic process	0.000521257	HIV	10000
GO:0006402	mRNA catabolic process	0.0294182	HIV	10000
GO:0006403	RNA localization	5.90535e-05	HIV	10000
GO:0006405	RNA export from nucleus	0.0279489	HIV	10000
GO:0006412	translation	5.69796e-13	HIV	10000
GO:0006417	regulation of translation	0.000631363	HIV	10000
GO:0006464	cellular protein modification process	1.54387e-06	HIV	10000
GO:0006479	protein methylation	0.0158013	HIV	10000
GO:0006511	ubiquitin-dependent protein catabolic process	8.82513e-05	HIV	10000
GO:0006725	cellular aromatic compound metabolic process	4.48303e-36	HIV	10000
GO:0006807	nitrogen compound metabolic process	2.61228e-32	HIV	10000
GO:0006886	intracellular protein transport	0.000637219	HIV	10000
GO:0006974	cellular response to DNA damage stimulus	1.05925e-13	HIV	10000
GO:0006984	ER-nucleus signaling pathway	0.0119705	HIV	10000
GO:0006996	organelle organization	3.03169e-24	HIV	10000
GO:0007005	mitochondrion organization	0.000282564	HIV	10000
GO:0007049	cell cycle	1.66678e-21	HIV	10000
GO:0007051	spindle organization	0.0112818	HIV	10000
GO:0007067	mitosis	1.49665e-10	HIV	10000
GO:0007093	mitotic cell cycle checkpoint	1.80581e-05	HIV	10000
GO:0007346	regulation of mitotic cell cycle	7.16783e-06	HIV	10000
GO:0008104	protein localization	8.30556e-06	HIV	10000
GO:0008152	metabolic process	1.05258e-38	HIV	10000
GO:0008213		0.0158013	HIV	10000
GO:0008380	RNA splicing	6.17217e-09	HIV	10000
GO:0009056	catabolic process	7.69554e-06	HIV	10000
GO:0009057		2.74302e-08	HIV	10000
GO:0009058	biosynthetic process	1.49032e-12	HIV	10000
GO:0009059	macromolecule biosynthetic process	9.87726e-14	HIV	10000
GO:0009116	nucleoside metabolic process	0.0394085	HIV	10000
GO:0009123		0.00287722	HIV	10000
GO:0009126		0.00692334	HIV	10000
GO:0009161		0.00507344	HIV	10000
GO:0009167		0.00526878	HIV	10000
GO:0009889		0.0266496	HIV	10000
GO:0009987	cellular process	0.0028471	HIV	10000
GO:0010467	gene expression	8.45389e-22	HIV	10000
GO:0010468	regulation of gene expression	4.40248e-05	HIV	10000
GO:0010498	proteasomal protein catabolic process	1.97787e-08	HIV	10000
GO:0010556		0.000308012	HIV	10000
GO:0010564	regulation of cell cycle process	5.48482e-05	HIV	10000
GO:0010608	posttranscriptional regulation of gene expression	0.00958917	HIV	10000
GO:0010822	positive regulation of mitochondrion organization	0.0131996	HIV	10000
GO:0010948		6.98448e-06	HIV	10000
GO:0015031	protein transport	1.11903e-06	HIV	10000
GO:0015931		0.000965614	HIV	10000
GO:0016032	viral process	2.61959e-10	HIV	10000
GO:0016043	cellular component organization	3.02542e-07	HIV	10000
GO:0016070	RNA metabolic process	7.05479e-18	HIV	10000
GO:0016071	mRNA metabolic process	1.0363e-16	HIV	10000
GO:0016072	rRNA metabolic process	0.00365654	HIV	10000
GO:0016482	cytoplasmic transport	0.00020918	HIV	10000
GO:0016567	protein ubiquitination	1.51925e-06	HIV	10000
GO:0016568	chromatin modification	1.86525e-06	HIV	10000
GO:0016569		1.66517e-05	HIV	10000
GO:0016570	histone modification	4.72127e-06	HIV	10000
GO:0018130		2.15166e-06	HIV	10000
GO:0019048	modulation by virus of host morphology or physiology	1.44229e-05	HIV	10000
GO:0019058	viral life cycle	0.00944647	HIV	10000
GO:0019219		0.010715	HIV	10000
GO:0019222	regulation of metabolic process	5.65436e-06	HIV	10000
GO:0019438		1.6626e-06	HIV	10000
GO:0019439	aromatic compound catabolic process	3.22811e-05	HIV	10000
GO:0019538	protein metabolic process	1.08455e-07	HIV	10000
GO:0019941	modification-dependent protein catabolic process	2.45642e-05	HIV	10000
GO:0022402	cell cycle process	2.94912e-18	HIV	10000
GO:0022403		0.000560545	HIV	10000
GO:0022607	cellular component assembly	0.0120907	HIV	10000
GO:0022613	ribonucleoprotein complex biogenesis	1.11817e-08	HIV	10000
GO:0022618	ribonucleoprotein complex assembly	0.00706534	HIV	10000
GO:0030163	protein catabolic process	0.00474184	HIV	10000
GO:0031145	anaphase-promoting complex-dependent proteasomal ubiquitin-dependent protein catabolic process	3.95858e-05	HIV	10000
GO:0031323	regulation of cellular metabolic process	1.72019e-06	HIV	10000
GO:0031326		0.0266422	HIV	10000
GO:0031396	regulation of protein ubiquitination	0.00106331	HIV	10000
GO:0031397	negative regulation of protein ubiquitination	0.000549878	HIV	10000
GO:0031570		0.0138606	HIV	10000
GO:0032259	methylation	0.0478956	HIV	10000
GO:0032268	regulation of cellular protein metabolic process	9.16572e-05	HIV	10000
GO:0032446	protein modification by small protein conjugation	1.00343e-06	HIV	10000
GO:0032774		0.000100625	HIV	10000
GO:0033036		4.04111e-08	HIV	10000
GO:0033365	protein localization to organelle	0.0083191	HIV	10000
GO:0033554	cellular response to stress	5.12427e-13	HIV	10000
GO:0034470		5.83079e-05	HIV	10000
GO:0034613	cellular protein localization	0.000681068	HIV	10000
GO:0034622		2.36076e-06	HIV	10000
GO:0034641	cellular nitrogen compound metabolic process	7.68133e-36	HIV	10000
GO:0034645	cellular macromolecule biosynthetic process	4.57153e-15	HIV	10000
GO:0034654		3.92599e-06	HIV	10000
GO:0034655		1.53068e-06	HIV	10000
GO:0034660	ncRNA metabolic process	0.000108466	HIV	10000
GO:0034728	nucleosome organization	0.00124893	HIV	10000
GO:0035821		0.00595506	HIV	10000
GO:0036211		1.54387e-06	HIV	10000
GO:0042254	ribosome biogenesis	0.000310354	HIV	10000
GO:0043161	proteasome-mediated ubiquitin-dependent protein catabolic process	1.45232e-07	HIV	10000
GO:0043170		2.88856e-34	HIV	10000
GO:0043412	macromolecule modification	2.85233e-08	HIV	10000
GO:0043632		2.79067e-05	HIV	10000
GO:0043933		1.35894e-07	HIV	10000
GO:0044003		2.87966e-05	HIV	10000
GO:0044085		2.16228e-05	HIV	10000
GO:0044237	cellular metabolic process	5.73789e-47	HIV	10000
GO:0044238		2.11501e-40	HIV	10000
GO:0044248		3.25392e-09	HIV	10000
GO:0044249	cellular biosynthetic process	7.77357e-13	HIV	10000
GO:0044257	cellular protein catabolic process	8.56081e-05	HIV	10000
GO:0044260		1.51031e-47	HIV	10000
GO:0044265	cellular macromolecule catabolic process	3.46165e-11	HIV	10000
GO:0044267	cellular protein metabolic process	7.67716e-17	HIV	10000
GO:0044270		2.03943e-05	HIV	10000
GO:0044271		3.19161e-06	HIV	10000
GO:0044403		7.42408e-10	HIV	10000
GO:0044419		7.42408e-10	HIV	10000
GO:0044764		1.35488e-10	HIV	10000
GO:0044770	cell cycle phase transition	5.18468e-11	HIV	10000
GO:0044772	mitotic cell cycle phase transition	2.01219e-11	HIV	10000
GO:0044774		0.0453578	HIV	10000
GO:0045184	establishment of protein localization	8.89248e-07	HIV	10000
GO:0046483	heterocycle metabolic process	6.42255e-37	HIV	10000
GO:0046700		3.0638e-05	HIV	10000
GO:0046907	intracellular transport	1.82967e-09	HIV	10000
GO:0048285		4.48546e-11	HIV	10000
GO:0050657		0.000266724	HIV	10000
GO:0050658	RNA transport	0.000266724	HIV	10000
GO:0051028	mRNA transport	0.00272668	HIV	10000
GO:0051168	nuclear export	0.00017916	HIV	10000
GO:0051171	regulation of nitrogen compound metabolic process	0.00125867	HIV	10000
GO:0051236		0.000266724	HIV	10000
GO:0051252	regulation of RNA metabolic process	0.00347196	HIV	10000
GO:0051276	chromosome organization	9.18405e-19	HIV	10000
GO:0051325		0.00127001	HIV	10000
GO:0051329	mitotic interphase	0.00102011	HIV	10000
GO:0051340		0.0023003	HIV	10000
GO:0051351	positive regulation of ligase activity	0.0132225	HIV	10000
GO:0051352		0.000604244	HIV	10000
GO:0051436	negative regulation of ubiquitin-protein ligase activity involved in mitotic cell cycle	0.000123494	HIV	10000
GO:0051437	positive regulation of ubiquitin-protein ligase activity involved in mitotic cell cycle	0.00403487	HIV	10000
GO:0051438	regulation of ubiquitin-protein ligase activity	0.00417913	HIV	10000
GO:0051439	regulation of ubiquitin-protein ligase activity involved in mitotic cell cycle	0.000155079	HIV	10000
GO:0051443	positive regulation of ubiquitin-protein ligase activity	0.0240517	HIV	10000
GO:0051444	negative regulation of ubiquitin-protein ligase activity	0.000604244	HIV	10000
GO:0051603	proteolysis involved in cellular protein catabolic process	5.58176e-06	HIV	10000
GO:0051701	interaction with host	3.26662e-05	HIV	10000
GO:0051726	regulation of cell cycle	2.34061e-08	HIV	10000
GO:0051817		0.000380317	HIV	10000
GO:0060255		3.16752e-07	HIV	10000
GO:0065003		8.10422e-06	HIV	10000
GO:0065004	protein-DNA complex assembly	0.00959823	HIV	10000
GO:0070647		1.64006e-08	HIV	10000
GO:0070727		0.000384566	HIV	10000
GO:0071103	DNA conformation change	2.89085e-05	HIV	10000
GO:0071704		3.73792e-37	HIV	10000
GO:0071824		0.000167085	HIV	10000
GO:0071826		0.00702106	HIV	10000
GO:0071840		2.79855e-09	HIV	10000
GO:0080090		7.73065e-06	HIV	10000
GO:0090304		6.16584e-34	HIV	10000
GO:1901360		1.12655e-33	HIV	10000
GO:1901361		2.73597e-05	HIV	10000
GO:1901362		1.97925e-05	HIV	10000
GO:1901575		1.02505e-08	HIV	10000
GO:1901576		1.13199e-12	HIV	10000
GO:1901987		5.32204e-07	HIV	10000
GO:1901988		4.34159e-07	HIV	10000
GO:1901990	regulation of mitotic cell cycle phase transition	5.95293e-07	HIV	10000
GO:1901991	negative regulation of mitotic cell cycle phase transition	2.53645e-07	HIV	10000
GO:2000112		8.75812e-05	HIV	10000
GO:2000134	negative regulation of G1/S transition of mitotic cell cycle	0.0357679	HIV	10000
GO:2001141	regulation of RNA biosynthetic process	0.0455257	HIV	10000
