# Supplementary material for: Meta-Analysis of DNA Tumor-Viral Integration Site Selection Indicates a Role for Repeats, Gene Expression and Epigenetics
Source: Cancers (Basel). 2015 Nov 10;7(4):2217–35. doi: 10.3390/cancers7040887 (PMC4695887; doi:10.3390/cancers7040887)
Supplement: Supplementary file 1 [file cancers-07-00887-s001.zip › cancers-87069-supplementary - final/Table_S9_HIVmotifs.xlsx]

## Sheet: Sheet1
MotifID	Virus	Background Set	Consensus	p-value	% of target	% of background	Notes
1	HIV	Random	CGACTAGT	1.0E-976	7.87	1.74
2	HIV	Random	CACAAGCCTAGG	1.0E-798	8.32	2.33
3	HIV	Random	TATGTTACCC	1e-95	6.32	4.1	contains known motif
4	HIV	Random	TCATGCCTGTAA	1e-68	5.17	3.46
5	HIV	Random	AAAACAAA	1e-16	12.58	0.1123	High % of target, Low Complexity
6	HIV	Gene Constraint	CGACTAGT	1e-958	7.91	1.79	Same as Motif 1
7	HIV	Gene Constraint	CCTAGGCG	1e-801	8.54	2.44
8	HIV	Gene Constraint	CACTTTGGGA	1e-69	5.56	3.76
9	HIV	Gene Constraint	TCACGCCTGTAA	1e-66	5.08	3.41
10	HIV	Gene Constraint	GGGTAACA	1e-53	12.86	10.43	High % of target, contains known motif
11	HIV	Gene Constraint	TTGTTTTACAT	1e-41	31.56	28.51	High % of target, Low Complexity
